# Supplementary material for: Drivers of desert plant beta diversity on the Qinghai–Tibet plateau
Source: Ecol Evol. 2024 Feb 20;14(2):e10993. doi: 10.1002/ece3.10993 (PMC10877311; doi:10.1002/ece3.10993)
Supplement: Supplementary file 4 — Appendix S1. [file ECE3-14-e10993-s003.xlsx]

## Sheet: Sheet1
plot.no	dominant species
si1	Sympegma regelii	Salsola abrotanoides
si2	Salsola passerinaBunge	Salsola abrotanoides
si3	Salsola passerinaBunge	Salsola abrotanoides
si4	Caragana spinifera
si5	Caragana versicolor	Ceratoides latens	Orinus thoroldii
si6	Caragana versicolor	Ceratoides latens
si7	Ceratoides latens
si8	Artemisia desertorum
si9	Caragana versicolor
si10	Caragana versicolor
si11	Sympegma regelii
si12	Ajania fruticulosa	Ceratoides latens	Stipa glareosa
si13	Ajania fruticulosa
si14	Ajania fruticulosa	Ceratoides latens
si15	Ceratoides latens
si16	Ceratoides latens
si17	Sympegma regelii
si18	Ajania fruticulosa	Stipa glareosa
si19	Ajania fruticulosa
si20	Ceratoides compacta
si21	Ceratoides compacta
si22	Ceratoides compacta
si23	Christolea crassifolia
si24	Ceratoides compacta
si25	Ephedra equisetina
si26	Ceratoides latens
si27	Ceratoides compacta
si28	Ceratoides latens	Limonium aureum
si29	Ceratoides latens
si30	Reaumuria songarica	Ceratoides latens
si31	Ceratoides latens	Salsola abrotanoides
si32	Ceratoides compacta
si33	Ceratoides compacta
si34	Ceratoides compacta	Seriphidium nitrosum
si35	Brachanthemum pulvinatum
si36	Ceratoides compacta	Salsola abrotanoides
si37	Salsola abrotanoides
si38	Ceratoides latens
si39	Salsola abrotanoides
si40	Salsola abrotanoides
si41	Salsola abrotanoides	Ceratoides latens
si42	Ceratoides latens
si43	Ceratoides latens
si44	Ceratoides latens	Reaumuria songarica	Brachanthemum pulvinatum
si45	Haloxylon ammodendron	Nitraria roborowskii
si46	Haloxylon ammodendron	Nitraria roborowskii
si47	Haloxylon ammodendron
si48	Ephedra przewalskii	Reaumuria songarica
si49	Nitraria roborowskii	Lycium ruthenicum
si50	Sympegma regelii
si51	Sympegma regelii
si52	Sympegma regelii
si53	Sympegma regelii

## Sheet: Sheet2
plot.no.	ALT	MAP	RH	WND	MAT	MTWM	MTCM	PET	TN	TP	TK	pH	SOC	AK	AN	AP	GC	longitude	latitude
si1	3237	79.375	31.0215	1.86404	0.365625	16.47	-9.995	784.186	0.485694	0.674343	13.8012	8.35604	6.15133	194.646	25.2888	7.4337	20	94.8138	36.0737
si2	3524	112.67	34.3934	1.86787	0.152292	14.215	-11.66	717.465	0.621627	0.660471	15.8107	8.43235	6.44694	174.552	17.9631	5.89699	11.6592	94.5911	35.8967
si3	3681	121.06	38.419	1.59733	0.086625	13.605	-12.03	693.435	0.825801	0.660592	14.8416	8.40328	7.07562	184.554	25.2888	5.9249	11.6592	94.4794	35.8822
si4	4275	518.1	41.6382	1.86052	0.342958	11.195	-4.595	742.395	0.707968	0.635193	10.8771	8.41018	7.52507	105.814	17.9631	4.23702	24.2568	87.2336	28.6052
si5	4625	342.8	64.346	2.21387	0.14925	8.9	-5.93	637.45	1.06016	0.795894	10.6826	8.45313	13.0039	147.613	79.4979	4.04022	3	85.5468	28.7598
si6	4632	436.29	64.1293	2.64452	-0.0339583	9.325	-11.48	519.79	1.27303	0.79174	10.5589	8.73441	15.5077	113.477	20.4711	3.57359	7.9698	81.3338	30.7037
si7	4526	82.195	41.5719	1.8147	-0.023	11.27	-13.59	622.038	0.829091	0.660471	10.32	8.68179	9.17354	184.579	17.0225	3.99481	25.5675	80.9709	32.4503
si8	4400	75.67	35.4753	2.96431	0.0591667	13.625	-12.395	705.208	0.829091	0.551154	10.1676	8.66634	7.87356	161.373	15.8462	4.21843	26.4843	80.0659	32.5431
si9	4425	77.24	35.9667	2.98933	0.0425417	13.575	-12.425	693.249	0.775449	0.635193	10.5589	8.61011	8.33621	111.602	17.9631	5.4913	37.3041	80.0694	32.538
si10	4575	72.735	32.7058	1.94852	-0.109042	10.69	-14.62	606.218	0.825801	0.549252	10.1676	8.65858	7.07562	96.6464	17.9631	4.69609	37.3041	79.9948	32.6166
si11	4285	40.005	59.8301	1.89804	0.0737917	12.75	-12.765	641.76	0.641881	0.64458	11.0061	8.77792	6.85629	176.21	25.2888	5.30273	37.3041	79.7731	33.4371
si12	4294	40.005	60.0353	1.94943	0.0737917	12.75	-12.765	641.76	0.605891	0.660471	12.4671	8.74582	6.80193	176.21	25.2888	4.95908	37.3041	79.7758	33.436
si13	4320	30.36	40.674	2.26301	0.0579583	13.155	-13.045	663.412	0.485694	0.660471	10.0274	8.87374	4.94448	176.21	17.2293	4.69609	40.9495	80.1851	33.5474
si14	4282	39.97	55.6542	1.82018	0.0679167	12.9	-12.575	670.719	0.605891	0.656674	11.0061	8.77792	7.14297	176.21	17.9631	4.95908	39.2436	79.753	33.4308
si15	4289	39.97	55.6542	1.82018	0.0679167	12.9	-12.575	670.719	0.775449	0.660471	11.0061	8.77374	9.17354	176.21	17.9631	4.95908	37.3041	79.7535	33.4294
si16	4303	35.815	64.0008	1.21826	0.0692083	12.075	-12.015	588.208	0.485694	0.660471	10.32	8.77792	4.94448	176.21	20.1865	4.95908	40.3214	79.8341	33.5973
si17	4330	33.455	59.8413	2.15531	0.0605833	12.64	-12.945	585.892	0.485694	0.525628	10.0274	8.74582	4.94448	176.21	25.2888	5.81255	35.7512	79.9079	33.5299
si18	4270	32.37	43.9553	1.56839	0.0940417	13.49	-12.16	648.584	0.427243	0.549252	10.5373	8.77792	3.9512	160.689	17.9631	4.95908	37.3041	79.9677	33.5681
si19	4600	25.88	47.2514	2.77803	-0.180417	10.855	-15.98	568.964	0.264512	0.74555	9.26705	8.76956	1.9116	95.2981	27.6735	4.15971	12.896	80.5108	33.881
si20	5197	23.605	36.5272	2.29728	-0.696458	5.98	-20.16	392.723	0.756182	0.54921	10.9316	8.53083	6.44694	99.8933	27.6735	5.9249	20	80.3861	34.4692
si21	5084	18.155	53.2501	2.98683	-0.607083	6.895	-19.55	428.929	0.608687	0.610652	10.2138	8.66911	5.85407	111.602	27.6735	4.69609	15.5864	80.4076	34.5623
si22	5110	12.295	40.3005	3.53539	-0.691667	6.055	-20.56	395.072	0.825801	0.660532	9.26705	8.63975	9.89024	124.532	25.8138	4.69609	13.1651	80.0685	34.8427
si23	4254	39.5619	39.5788	1.42334	-0.461	11.381	-12.662	610.681	0.655283	0.583429	10.5373	8.56947	8.33802	184.579	41.7892	6.45661	21.2166	78.6628	36.2191
si24	3928	9.02	35.0049	1.19798	0.142167	12.735	-11.505	650.251	0.598434	0.660471	11.0061	8.60937	7.05913	192.587	27.6735	8.65302	21.2166	78.4488	36.2511
si25	3784	12.545	35.2028	0.905354	0.194167	13.045	-11.23	685.473	0.582799	0.610652	10.3575	8.63951	8.60592	186.523	27.6735	8.52608	16.1113	78.2596	36.2861
si26	4343	19.895	53.3988	1.11831	-0.275833	8.88	-13.97	538.573	0.655283	0.595916	12.4671	8.33814	9.17354	183.394	41.7892	6.22526	21.2166	77.7548	36.4372
si27	4574	20.26	55.4542	1.51375	-0.319458	8.54	-14.97	505.612	0.655283	0.660592	10.8793	8.49467	7.05913	176.21	42.2586	6.45661	19.6632	77.6904	36.4007
si28	3425	65.12	37.7051	2.90283	-0.055875	11.96	-13.655	629.575	0.485694	0.540956	14.3937	8.67956	1.96978	184.579	25.2888	5.4913	41.0076	90.2544	38.8774
si29	3024	48.865	28.4429	2.55907	0.216167	15.63	-12.555	738.478	0.317777	0.552072	14.8247	8.53249	1.96978	155.457	17.9631	5.4913	40.9495	90.1636	38.5966
si30	3034	40.295	28.2769	2.17692	0.306167	16.325	-11.475	750.378	0.458756	0.551088	14.3937	8.26273	2.04072	176.21	25.2888	6.37163	41.0076	91.2558	37.9557
si31	3371	50.435	28.2341	2.92516	0.113542	14.465	-12.665	705.216	0.485694	0.550238	14.3937	8.76956	4.33048	176.21	17.9631	3.44991	29.1072	91.4722	37.9014
si32	3525	75.13	46.6006	2.13554	-0.254333	9.95	-15.165	554.868	0.655283	0.525592	15.8107	8.50824	4.24255	176.21	25.2888	5.8692	37.3041	94.2557	39.3142
si33	3420	72.39	46.6824	2.48822	-0.243	10.135	-15.495	552.306	0.591654	0.461086	15.8107	8.51623	4.22754	176.21	25.2888	7.62821	22.8196	94.2991	39.3212
si34	3139	62.095	38.7506	1.80744	-0.129125	11.55	-14.99	589.438	0.582799	0.461086	15.8107	8.60792	4.28806	176.21	27.6735	8.7323	22.2456	94.3586	39.335
si35	3093	62.08	38.7506	1.80744	-0.127833	11.56	-14.99	593.808	0.512928	0.462471	15.1257	8.46973	3.36882	176.21	25.2888	10.0669	22.5096	94.361	39.3352
si36	3109	61.1	39.6144	1.93107	-0.132583	11.47	-14.99	589.438	0.484463	0.461232	15.8107	8.66841	3.67672	176.21	17.9631	7.4337	23.7446	94.3542	39.3349
si37	3105	61.985	38.7506	1.80744	-0.130708	11.485	-14.995	593.808	0.384836	0.461232	15.8107	8.66841	2.23076	176.21	20.1865	6.06822	21.8068	94.3636	39.3349
si38	3275	61.005	34.1378	2.39161	0.171625	15.06	-12.645	720.326	0.317777	0.653513	13.4123	8.62969	2.04072	156.351	27.6735	10.7901	11.4112	90.0408	38.0673
si39	3620	76.615	31.0229	2.65198	0.02875	13.205	-13.525	679.331	0.525171	0.54921	13.2483	8.73569	5.7873	184.579	25.2888	4.52877	36.9595	89.9382	37.7461
si40	3952	90.69	47.2697	1.6927	-0.122375	11.635	-14.98	602.803	0.655283	0.534099	12.4812	8.61011	6.80193	184.554	27.6735	5.4913	40.3214	89.8077	37.5246
si41	4045	96.225	47.2118	1.1559	-0.203458	10.565	-15.26	575.546	0.775449	0.540956	12.6782	8.57132	7.06151	184.554	27.6735	5.65659	40.9495	89.791	37.5559
si42	3062	49.13	34.112	1.98164	0.255292	15.99	-12.335	749.244	0.424341	0.59405	15.1945	8.77374	2.09366	158.85	17.0225	6.37163	46.4597	90.1138	38.4615
si43	3090	47.735	26.7717	2.80486	0.240833	15.92	-12.46	749.725	0.317777	0.552072	13.2483	8.66841	1.82453	155.457	27.6735	4.13035	28.9879	90.1675	38.6219
si44	3273	57.615	42.2291	1.57466	0.07975	13.435	-12.76	665.704	0.485694	0.540956	15.3432	8.61873	2.04072	183.394	25.2888	5.4913	40.9495	90.1608	38.913
si45	2944	194.95	30.8467	2.47018	0.470667	17.29	-10.325	807.122	0.383378	0.991431	15.9927	8.52579	4.2576	184.554	25.2888	10.7525	0	97.6689	36.7596
si46	2900	189.925	30.9912	1.94596	0.494958	17.375	-9.535	814.71	0.608666	0.986827	15.9494	8.42488	7.07562	224.215	28.0674	11.3113	0	97.7351	36.6031
si47	3065	116.675	29.6313	2.58883	0.365583	16.89	-10.51	769.173	0.270162	0.986827	14.8247	8.49884	3.90765	161.802	27.6735	10.7901	10.6195	96.6188	37.1364
si48	3112	109.345	31.518	1.84066	0.369333	16.705	-10.48	763.223	0.240652	0.991431	15.8709	8.28985	3.5602	182.27	20.3283	8.4997	29.5536	96.5432	37.0807
si49	2659	65.57	34.5285	1.99867	0.59675	18.48	-8.745	847.181	0.363357	1.04592	14.9625	8.30604	4.2576	284.713	27.8698	11.5714	0	96.4739	36.5466
si50	2888	122.49	33.2662	2.00345	0.497208	17.58	-9.51	798.48	0.268383	0.923462	15.9494	8.53594	3.93084	156.351	27.6735	8.1112	8.77455	96.6753	37.3615
si51	3067	63.9	28.7688	2.62693	0.358667	16.885	-10.405	755.346	0.195402	0.986827	16.0837	8.67956	2.23076	158.85	25.2888	10.0669	40.9495	95.1906	37.3993
si52	3222	89.67	35.591	1.69963	0.228208	16.25	-12.46	737.871	0.317777	0.986827	16.0837	8.66893	3.5602	184.554	27.6735	8.36271	20.6525	95.5204	37.6234
si53	3255	80.04	35.3994	2.18341	0.17775	15.73	-12.72	710.39	0.317777	0.986827	15.9494	8.5317	3.79705	217.923	29.716	8.19224	0	95.0902	37.9894
